# Supplementary material for: Integrated Genomic and Phenotypic Analysis of Bacillus safensis LG01 Highlights Its Prospects in Biotechnology and Biocontrol
Source: Microorganisms. 2025 Nov 15;13(11):2605. doi: 10.3390/microorganisms13112605 (PMC12654287; doi:10.3390/microorganisms13112605)
Supplement: Supplementary file 1 [file microorganisms-13-02605-s001.zip]

Archive with 1 entries (1 files):
- microorganisms-3925433-supplementary.pdf
